# Supplementary material for: Bacterial Cellulose-Based Nanocomposites for Wound Healing Applications
Source: Polymers (Basel). 2025 Apr 29;17(9):1225. doi: 10.3390/polym17091225 (PMC12073685; doi:10.3390/polym17091225)
Supplement: Supplementary file 1 [file polymers-17-01225-s001.zip]

Archive with 1 entries (1 files):
- polymers-3550918-supplementary.pdf
